# Supplementary material for: Antibacterial Efficacy of Liposomal Formulations Containing Tobramycin and N-Acetylcysteine against Tobramycin-Resistant Escherichia coli, Klebsiella pneumoniae, and Acinetobacter baumannii
Source: Pharmaceutics. 2022 Jan 5;14(1):130. doi: 10.3390/pharmaceutics14010130 (PMC8778299; doi:10.3390/pharmaceutics14010130)
Supplement: Supplementary file 1 [file pharmaceutics-14-00130-s001.zip]

Archive with 1 entries (1 files):
- pharmaceutics-1487499-supplementary.pdf
